# Supplementary material for: Chemical and Mechanical Characterization of Licorice Root and Palm Leaf Waste Incorporated into Poly(urethane-acrylate) (PUA)
Source: Molecules. 2021 Dec 19;26(24):7682. doi: 10.3390/molecules26247682 (PMC8705998; doi:10.3390/molecules26247682)
Supplement: Supplementary file 1 [file molecules-26-07682-s001.zip]

Archive with 1 entries (1 files):
- molecules-1494309-supplementary.pdf
